# Supplementary material for: Time Trends and Predictions of Suicide Mortality for People Aged 70 Years and Over From 1990 to 2030 Based on the Global Burden of Disease Study 2017
Source: Front Psychiatry. 2021 Sep 27;12:721343. doi: 10.3389/fpsyt.2021.721343 (PMC8502866; doi:10.3389/fpsyt.2021.721343)
Supplement: Supplementary S1 — Partial statistical methods used in the study. [file Data_Sheet_1.zip]

Archive with 14 entries (14 files):
- Supplementary Figure 1.pdf
- Supplementary Figure 2.pdf
- Supplementary Figure 3.pdf
- Supplementary Figure 4.pdf
- Supplementary Figure 5.pdf
- Supplementary Figure 6.pdf
- Supplementary S1.docx
- Supplementary S2.docx
- Supplementary Table 1.docx
- Supplementary Table 2.docx
- Supplementary Table 3.docx
- Supplementary Table 4.docx
- Supplementary Table 5.docx
- Supplementary Table 6.docx
